# Supplementary material for: Comparison of Drug-Related Problems in COVID-19 and Non-COVID-19 Patients Provided by a German Telepharmacy Service for Rural Intensive Care Units
Source: J Clin Med. 2023 Jul 18;12(14):4739. doi: 10.3390/jcm12144739 (PMC10380643; doi:10.3390/jcm12144739)
Supplement: Supplementary file 1 [file jcm-12-04739-s001.zip]

Archive with 1 entries (1 files):
- jcm-2463095-supplementary.pdf
